# Supplementary material for: Genome-Wide Identification and Evolutionary Analysis of m6A-Related Gene Family in Poplar Nanlin895
Source: Plants (Basel). 2025 Jul 1;14(13):2017. doi: 10.3390/plants14132017 (PMC12251938; doi:10.3390/plants14132017)
Supplement: Supplementary file 1 [file plants-14-02017-s001.zip › Table S1.xlsx]

## Sheet: Sheet1
Table S1. The primer used in qPCR
Primer name	Primer sequences
PdeUBQ-F	GTTGATTTTTGCTGGGAAGC
PdeUBQ-R	GATCTTGGCCTTCACGTTGT
PdeMTA-F	TCCCAATGACCCACGAGC
PdeMTA-R	CTAATCGCCGCCTTCTCG
PdeMTBa-R	TGGCTGACTGTTGGTAAA
PdeMTBa-F	GGTGACTTGGGACGTAGA
PdeVIRc-F	TCACCCACCACTTCCTCC
PdeVIRc-R	TCAAACCAGCACCCGACA
PdeVIRb-F	TGTGGGAATGTCCAGAAA
PdeVIRb-R	CCAGAAGGAGCAGTTGAT
PdeMTC-F	CCCGCTTCAGGTCTTCAC
PdeMTC-R	CTTATCCTTTCGCTTTCG
PdeHAKAI-F	TGCCCAGACCACCTTGTA
PdeHAKAI-R	ACTCAGGCGACCGTAGAT
PdeVIRa-F	GGGAGACAAGATTTAGACGA
PdeVIRa-R	GTAATGCCAAAGGGAGAT
PdeMTBb-F	CAACTCCAGGGCTCCGACAT
PdeMTBb-R	TCAGTGCTGCGGCGAACA
