# Supplementary material for: Genome-Wide Identification and Evolutionary Analysis of m6A-Related Gene Family in Poplar Nanlin895
Source: Plants (Basel). 2025 Jul 1;14(13):2017. doi: 10.3390/plants14132017 (PMC12251938; doi:10.3390/plants14132017)
Supplement: Supplementary file 1 [file plants-14-02017-s001.zip › Table S2.xlsx]

## Sheet: Sheet1
Table S2. Gene ID, Gene name and amino acid sequences of m6A-related gene family from NL895 and P. trichocarpa.
Gene family	Gene ID	Gene name	Amino acid sequences
Writers	evm.model.Chr01.926	PdeMTA	METHPNKNRNNNGEDKTVATIKNLRSRLESRIETQHKTQLDLLASLQDLVPNIVSSLDLSLQIVSSFNNKPFTPTPPLPASTSRAHLEIGSNSRNPNDPRANIDSRPEILGESSKLERKDGNFEGDGAESGSPLAVVRVMVAECLLQRVPFNPIDSSTVLRKLENDQNATEAEKAAIREVGGESGAILAVEMALRSMAEENRGIELEEFVVSGKSRVMVLNIDRNRLVKELPESAQYTQNLELSGSGDFNQNQSSGIGNNVNSNGGVDVNGNGVYGIGGPVVMQRPLMGDMWMGGGGDMWPRGGMMGPRGMMMGPRGMMQRPPMPLPMQSQQQKQRSEEDEMKDLEALLNKKSFREMQKSKTGEELLDLIHRPTARETAVAAKFKTKGGSQLKEYCSAL…
	evm.model.Chr15.1653	PdeMTBa	MESPPERSSRSYAKRDAEDSSDVKSDRGGDDDEWDGSDKRKHRSTKSRKSTSGDDAEGFDGSGRRRSSTGDRSDSRKRGGGCSSAVSIKAGSDEDDYETRKDTRSKQLKKKQDESSLEKLSSWYQDGELDNKQGGGDKSVSKGHVQPDESERRKLTSKISKHEGSRTAIKSKEERSYDGENEKALDRDTRYSERKDSSREKGHSSAEAGKNSRRRGDESDSNRKAEETLSEKPGPRSGKVSDSKYESKERSARNEPSESKSRGLDSNSEKGVKTYNRDDRRVEAEREKYKSKGRSETAEEDSRASPLTREDRSGRETIEKHREQRTPTRRDVAESHERSSNAEEDGNTWTRDKSAREAGRSNRSKTPERGIRRHQDLQQSEIEYERNVDMRRKDQEKDG…
	evm.model.Chr12.15	PdeMTBb	MESPERSSRSYGRKDVEDSSDVKSDRGGDDEEWDVSDKRKHRSIKSRMSTNGEDAEGFDGGGRRRTSGGDRNDSRKRSGGGGSSKVGSDEDDYETRKEMRSKQMKKKQEESSLEKLSSWYQDGELDNKQSGGDKSVGKGHGRPDESERRKMISKISEHESSRKASKSREERSYDGEIEKALGRDSRYSERKDSSREKGQGSAETGKNSRRRWDESDSNRKAEENHHEKSDFISGKMSDSNHESKERSAGIEPSESKSRGLDSNSEKGAKTSNRDDKRADADREKNKSKSRSEAAKEDNGASPITREDRSGREKIEKYREQRTPTRKDVSESRERSSNAEEDGNTWVGDKSAREVGRSNRSRTPERSIRHHQESQHSEIEYERDVDTRRKDQEKDGYRDD…
	evm.model.Chr14.414	PdeMTC	MENSKTSDKLSAFLESGIYRFENSNVVFIDPVRMLNRSYTRFRSSPSAYYSRFFDSKETIVTSDSKKRKRKDKKTPHDLNEREQVATLRHQQARPMLLKAHGFLMEATDLLAIMKDLRGGSNICSSTELSEQHSFIELGKVWQAPLYEIILKGALKGLERVVPVFNNLVVNETSDDMEAEFLNNKYILPRESCFYMSDLGQVHNLIHECNVGFNLIVIDPPWENGSARQKLRYPTLPNWYFLSLPIKQLAHPDGALVALWMTNREKLHNFVQKELFPSWGVSHEATYYWLKVKADGSLISDLDLFHHRPYECLLLGYFHGQGTNSKQPPRLRPIKHDQIIISIPGEYSRKPPIGELLLEHVPDFKPARCIELFAREMTAGWTSWGNEPLHFQQSTSFVR…
	evm.model.Chr16.723	PdeVIRa	MGRPEPSVLFSQTFVHPQLDEYVDEVLFAEPIVITACEFLEQNASSASQAVSVLGATSPPSFALEVFVKCEGETRFRRLCQPFLYSHSSSHVLEVEAVVTNHLVVRGSYRSLSLVIYGNTAEDLGQFSIEFDDSSLTNLVSSAEGKLEDLPLALHSTNRTVEDSLSSLNVLSLPVAASHISAEVKQFLQLILKLLELPNLSDSVHRVLTTVVKAVCSFVTRDLCCETVNQKHIKMCGSKNIEEFHHVINEARNELLQVLGQVLGDESAELLADCTFLESEADLATSKQLVDMLSQYFSFERNSTNVGACQLSQNKSVILGLSLALLLCSGKESCFHFVNSGGMEQLAHIFSNEVQNSSAIILLSLGVVEQATRHPIGCEGFLGWWPREDENIPSGTSKG…
	evm.model.Chr13.2	PdeVIRb	MDTDRVMMRDGCGWLDDAKLEAGKRRAAKIIEDSIVPARDCNEDDDSDGELESRTSTFAKKRPGPQERGFLRLSAALLSSPILRSEAVDAMDTFVDIASTIGAILLSLLMCRSGLIFLLNYPELCTTLIDALRGVGGMNREECVPLRYASVLLSKGFVCSPHEVGVIVETHLRVVNAIDRLLISTSHPEEFLWVLWELCGLSRSDCGRQALLVLGYFPEAISILIEALHSVKESEPVASGASPINLAIFHSAAEIFEVIVTDSTASSLDSWIGHAMELHKALHSSSPGSNRKDTPARLLEWFDAGVVYHKNGAIGLLRYSAVLASGGDAHLTSTSILVADLTDVEQVVGDSLGGSDINVMDNLGKLISDKSFEDNPLRDSSITQMTTAIRILAFVSENS…
	evm.model.Chr13.1	PdeVIRc	MLMRTPLRPEMPLTREPGVSSDKKFFEQPDDAKNTIKTYAGFDSVSAASTSGSRGLYDSKIPLNQPPLPPMPPPAMSSMIPQNHYPGPTQSSPYVNSGTEVQSDYLSAYGSNPSIQMPDSKYSRASISSPSGSAGPHPPLPPTTPPFSSSPYNLPSLNPSTSQSSVYTVGTNELPQTSTPPPIDPRLGNLSVSGAGLTSYMPPPLMPPMVFSRPATIPVTPYGSIPTQQQGESPNVLQNLSIPQPSVQSIHQLQPPLRRPPQPPQHLWSPAQSSQQLKQGGVFARSYSNARPSITNAATTTTPFCACSLSSSAARAFSVKAAAS
	evm.model.Chr06.2116	PdeHAKAI	MLIRLSKPSSETGGGGAAGGGGGSVVKPLTAETVTVACPDHLVLADLPVAKGIGSATAATVAKTVGRRSRRQLGERVHFCVRCDFPIAIYGRLSPCEHAFCLDCARSDSICYLCDERIQKIQTIKMMEGIFICAAPHCLKSFLKSSEFEAHIHDSHADLLQPNAVKDEGNEYEVQSTKQPTASDSTVRAPPRPVISPGSSSQLLDFEDKARRQQPREPLQRPMMSKPPYFGQAQNYLSEPQLNNNHPPGFDRPVQQSHFQQITQGHPQQESSQFADKQQGMVSETPMPEYPPMHSIQPPNFVVPMNSNPLLTPQFGLPPFQTEGAQPFYVAPYEMGQMARPDSAPDGGAEQGSVLGFPPGPAGGMNFMANYSQPWNSGPAPGSQGIPDAFANSSDSQGN…
	Potri.001G085200.1.p	PtrMTA	MEIHPNKNQNNNGEDKTVATIKNLRSGLESRIETQHKTQLDLLASLQDLVPNIVSSLDLSLQIVSSFNNKPFTPTPPLPASTSRAHLEIGSNSRNPNDPRANIDSRPEILGESSKLERKDGNFDGDGAESGSPLAVVRVMVAECLLQRVPFNPIDSSTVLRKLENDQNATEAEKAAIREVGGESGAILAVEMALRSMAEENRGIELEEFVVSGKSRVMVLNIDRNRLVKELPESAQYTQNLELSGSSDFNQNQSSGIGNNVNSNGGVDVNGNGVYGIGGPVVMQRPLMGDMWMGGGGDMWPRGGMMGPRGMMMGPRGMMQRPPMPLPMQSQQQKQRSEEDEMKDLEALLNKKSFREMQKSKTGEELLDLIHRPTARETAVAAKFKTKGGSQLKEYCSAL…
	Potri.015G147200.2.p	PtrMTBa	MESPPERSSRSYAKRDAEDSSDVKSDRGGDDDEWDGSDKRKHRSTKSRKSTSGDDAEGFDGSGRRRSSTGDRSDSRKRGGGCSSAVSIKAGSDEDDYETRKDTRSKQLKKKQDESSLEKLSSWYQDGELDNKQGGGDKSVSKGHVQPDESERRKLTSKISKHEGSRTAIKSKEERSYDGENEKALDRDTRYSERKDSSREKGHSSAEAGKNSRRRGDESDSNRKAEETLSEKPGPRSGKVSDSKYESKERSARNEPSESKSRGLDSNSEKGVKTSNRDDRRVEAEREKYKSKGRSETAEEDNRASPLTREDRSGRETIEKHREQRTPTRRDVAESHERSSNAEEDGNTWTRDKGAREVGRSNRSKTPERGIRRHQDLQQSEIEYERNVDMRRKDQEKDG…
	Potri.012G144400.2.p	PtrMTBb	MESPERSSRSYGRKDVEDSSDVKSDRGGDDEEWDVSDKRKHRSIKSRMSTNGEDAEGFDGGGRRRTSGGDRNDSRKRSGGGGSSKVGSDEDDYETRKEMRSKQMKKKQEESSLEKLSSWYQDGELDNKQSGGDKSVGKGHGRPDESERRKMISKILEHESSRKASKSREERSYDGEIEKALGRDSRYSERKDSSRDKGHGSAETGKNSRRRWDESDSNRKAEENHHEKSDFISGKMSDSNHESKERSARIEPSESKSRGLDSNSEKGAKTSNRDDKRADADREKNKSKSRSEAAKEDNGASPITREDRSGREKIEKHREQRTPTRKDVSESRERSSNAEEDGNTWVGDKSAREVGRSNRSRTPERSIRHHQESQHSEIEYERDVDTRRKDQEKDGYRDD…
	Potri.014G041400.1.p	PtrMTC	MENSKTSDKLSAFLESGIYRFENSNVVFIDPVRMLNRSYTRFRSSPSAYYSRFFDSKETIVTSDSKKRKRKEKKTPHDLNEREQAATLRHQQARPMLLKAHGFLMEATDLLAIMKDLRGGSNICSSTELSEQHSFIELGKVWQAPLYEIVLKGAWKGLERVVPVFNNLVVNETSDDMEAEFLNNKYILPRESCFYMSDLGQVHNLIHECNVGFNLIVIDPPWENGSARQKLRYPTLPNWYFLSLPIKQLAHPDGALVALWMTNREKLHNFVQKELFPSWGVSHEATYYWLKVKADGSLISDLDLFHHRPYECLLLGYFHGQGTNSKQPPRLRPIKHDQIIISIPGEYSRKPPIGELLLEHVPDFKPARCIELFAREMTAGWTSWGNEPLHFQQSTSFVR…
	Potri.002G197600.1.p	PtrFIP37	MASHNHLDVDDDDFGGDFPGSHNSRRSGNKRSFGDLEDDEDDIFSSKKGNSKVEETAMILSLRESLETCKSSLATCQTELEAAKSEIQKWRSAFENESSIPAGASLEPRLVINYLQTLKSSEELLREQLEKAKKKEAAFIVTFAKREQEIAELKSAVRDLKAQLKPPSMQARRLLLDPAIHEEFTRLKNLVEEKDKKVKELQDNIAAMNFTPQSKMGKMLMAKCRTLQEENEEIGNQAAEGKIHELAMKLALQKSQNAELRSQFEGLYEHMEGLTNDVEKSNETVLLLQEKLEEKDQELKKLKLQVPQKTFVEEKTDPCPNKTVSADEFKKEAEVN
	Potri.016G069100.2.p	PtrVIR	MGRPEPSVLFSQTFVHPQLDEYVDEVLFAEPIVITACEFLEQNASSASQAVSVLGATSPPSFALEVFVKCEGETRFRRLCQPFLYSHSSSHVLEVEVAVVTNHLVVRGSYRSLSLVIYGNTAEDLGQFSIEFDDSSLTNLVSSAEGKLEDLPLALHSTNRTVEDSLSSLNVLSLPVAASHISAEVKQFLQLILKLLELPNLSDSVHRVLTTVVKAVCSFVTRDLCCETVNQKHIKMCGSKNIEEFHHVINEARNELLQVLGQVLGDESAELLADCTFLESEADLATSKQLVDMLSQYFSFERNSTNVGACQLSQNKSVILGLSLALLLCSGRESCFHFVSSGGMEQLAHIFSNEVQNSSAIILLSLGVVEQATRHPIGCEGFLGWWPREDENIPSGTSK…
	Potri.006G095600.1.p	PtrHAKAI	MLIRLSKPSSETGGGGAAGGGGGAVVKPSTAETVTVACPDHLVLADLPVAKGIGSATAATIVKTVGRRSRRQLGERVHFCVRCDFPIAIYGRLSPCEHAFCLDCARSDSICYLCDERIQKIQTIKMMEGIFICAAPHCLKSFLKSSEFEAHIHDSHADLLQPNAVKDEGNEYEVQSTKQPTASDSTVRAPPRPVISPGSSSQLLDFEDKARRQQPREPLQRPMMSKPPYFGQAQNYLLEPQLNNNHPPGFDRPGQQSHFQQITQGHPQQESSQFADKQQGMVSETPMPEYPPMHSIQPPNFVVPMNSNPLLTPQFGLPPFQTEGAQPFYVAPYEMGQMARPDSAPDGGAEQGSLLGFPPGPAGGMNFMANYSQPWNSGPAPGSQGIPDAFANSSDSQGN…
Erasers	evm.model.Chr14.1198	PdeALKBH1B	MEALLRQVFGDSSDSEDKSEEKEDSIDDVGCHSTSDPNYPTWEPIKEIKGLWLCRHFLSPHQQSTFLSAIQNEGWFLEASNNQAMRFGDLPSWAIELSNSIREVVLYGDRIDEPPSCAGSDRGEAACWLPPDLLSREPFFDQLIVNVYQPGEGICAHVDLMRFEDGIAIVSLESSCVMHFTQVGEVSDCDKEQPVLPMIKIPVFLMPGSLVLLFGDARYLWKHEINRKPGFQMWEGQEVNQKRRTSITLRKLCHAE
	evm.model.Chr06.2970	PdeALKBH2B	MYFNKFKKPENEEVKEESGRGKQSIDLGNGSEVVYIQRFIGFEKSWEFFDYLNKHIPWIRPTIRVFGRQCLQPRDTCYVASPGLPELVYSGYKPHANSWDDFPPIKDLLDMVLEALPGSKFNSLLLNKYKGGNDNVGWHADDEKLYGPTPEIASVSFGCEREFLLKKRPMKSSQERRLDDEPTSKRLKKSSRFDQHSFILKHGSLLVMKGYTQRDWLHSVPKRAKAEATRINLTFRHVVV
	evm.model.Chr03.1486.1.613f69c0	PdeALKBH3Ba	MNRDPGRGRGRGRGRDLGRGRGQWRSPGGGEHWVPKGRSSDPSFHSTYSVGADESSSDEKPFSNRGRNSQPNSLGWFPSNPNSAGNNFCQKEPLENKLLEDSMSSTGRILHDPSAPSCSSIGSNQSDCSVASNSVNKGDSALMPAISGSGDMKSDIVSAPLEKGAKDGAMHPDFSLKLNSTVPLQNQNESHLSFQAGANDQLSQEKDPNIVVSAGDSGYSEQQAVVEPFDICLPKTGTILKLKPSLLVKNREKRNDVRRAADGVNGQILRSGMVLLKNYLSLHDQIKIIKLCRDIGLGPGGFYQPVYRDGGRMHLKMMSLGRSWDPDTGKYLEHRPVDGAKAPIFPSDFHPLVERAIKDSHALIEINCKSTAAEDILPSLSPNICVVNFYSESGRLGLH…
	evm.model.Chr16.1723	PdeALKBH3Bb	MVFMYRLIRAKTFRLLTSPLPVPYISRQICSGLLSIRKMNSGKDSVSEDSIPGRGGAGIKLRPSPDCIDRRECRGAVETSSDSLGVRHGSFGKRRSRIDLRSEQRSGDGNSSKFGNKNIPAHVKRSKSGQSYRKPDEGANHVAPFDICLSGSRDSAVLKSLQEMEENQENVEHPIEESGGQGVLRPGMVLLKRYISLGDQIEMVKTCREIGLGPGGFYRPGYKNGAKLRLQMMCLGLNWDPETRKYEGRSPADGCRPPCIPREFNQLVETAIQDAHGLLGKDCTLSNVEDVLKDCTLSNVEDMLPAMSPDICIVNFYTTTGRLGLHQDRDESSESLDKGLPVVSFSVGDSAEFLYGDQRDVNKADKVVLESGDVLIFGGKSRHLFHGVTSVIPNSAPKA…
	evm.model.Chr03.1140	PdeALKBH4B	MGVPRFTRPKTPATDSPSPYLYVANCGPAVGLSYDTIASVFNTFGEVKGIYAADESGTRVIVSYSEANSAQQALTALNGKSCADLGGRSLHIRYSVIQPNCEAESQQVNEHIPVSLLDSEVNIPGLYLVHDFLSPQEEKELLAAVDEMPWISLSKRRVQHYGYEFCYGTRNVDTKLHLGKLPSFVSSVLERISLFPGLNSSTSILLDQLTVNEYPPGVGLSPHIDTHSAFEGLIFSLSLAGPCIMEFRRYLDGSWVPDAASSAYTKVENVDNCSNLVRRSLYLPPRSILLLSGEARYAWQHYIPHHKIDMVNQSVIRRGARRVSFTFRKVLRGPCQCEFPQYCDSER
	evm.model.Chr03.545	PdeALKBH6Ba	MYGSDKAVTDDTDRTEFRKTEKKYKLYYDQNSKRKKQPKQVDLSEVLDFKSFLDSYHQNGELPPEIEVVDCRFDRPVFGLESRPGFYFIPGALSVDEQCRWIRESLMSFPQPPNRTNHNAIYGPISDLFIAAKERKVLVEDESMPARSDSASNGCVGNGDTRRWSFCEEDSVLLRGKSCKPVSAFVLLRKLRWSTLGLQFDWSKRNYNVSLPHNKIPDGLCQLAKKLAAPAMPVGEEFHPEAAIVNYFASGDTLGGHLDDMEADWSKPIVSMSLGCKAIFLLGGKSREDPPLAMFLRSGDVVLMAGEARECFHGVPRIFTDKENAEITALELHFCDENDILEYIRTSRININIRQVF
	evm.model.Chr01.653	PdeALKBH6Bb	MSFLQPPNRTNHKAIHGPTSDLFTAEKERKVLAEDENTPHSLNSRPNGCVSDGDAHSLGTVLCDFWNNVYISHEVITCYQHFTLLSYQERYYKLSLPHNKIPDELCQLPKKMAASAMHVHVRRISARRCNSKLFCTSIYIAGYKSSLGNGTNVHNNVCVSCQEIHSGGHSDDMEADWSKPIAIFLSGGKSRDDPPLAVFLQSGDVVLMAGGARESFHGD
	evm.model.Chr08.1250	PdeALKBH8Ba	MAMPPGNVVIPDKVQFPAGAAGGGGGGNEIHQHQLQRHQWFPVDERDGFISWLRGEFAAANAIIDSLCHHLRAVGEAGEYDLVVGCIQQRRSNWNHVLHMQQYFSVGEVIVALQQVVLRRQQQQQQQQNHHHQQRFYYDHGKVGGRDFKRSSSAGFNRGHGGGDAVKEGVNSSVENHSFNGNSSENIRSEKFEEVKSGGDGGKSDDKKDATAKSHTDNHKNSSGNAQGTFSGNSEAVAVDDRSSPEESDSHPSNNQNEKQNLAITPKTFVAEEKIDGQMVNVVDGLKLYENLLDGLEVSKLVSLVNELRATGKRGQCQGQTYVLSKRPMKGHGREMIQLGLPIADAPAEDENATGTSKERRVESIPALLQDVIEHFVAMQVMTMKPDSCIIDIYNEGDH…
	evm.model.Chr10.1503	PdeALKBH8Bb	MAMPSGNVVIPDKMQFPAGAGGGAAAAGNEIHQHHPQRHQWFPVDERDGFISWLRGEFAAANAIIDSLCHHLRAVGEPGEYDLVAGCIQQRRCNWNHVLHMQQYFSVGEVVAALQQAVLRKQQQNHHHHQHRFYHDQGKVGGKDYKRSSSAGFNRGYRSGGGGEAVKEGVNSSVENRTFNGNSSENVRSEKFEEVKSGGDCGNSDDKRDVTAKTHIDNLLNSSGNSQGTFSGNSEAVVVDDRCSPKESDSHPSNNQNEKQNLAITPKTFVAEEMIDEQKVNVVDGLKLYEKLLDGLEVPKLVSLVNELRAAGRRGQFQGQTYILSKRPMKGHGREMIQFGLPIADAPAETENETGTSKDRRVESIPAMLQEVIDRLVGMQVMTVKPDSCIIDIYNEGDH…
	evm.model.Chr05.1264	PdeALKBH9Ba	MTELNKSDKDDPFLVQYQPSDLNIASEFLSTWLPYLSRDLCQNCSKTLSDRIRSLSELQGEDKSGDLSTLNINVESSNGNCGSDGNCNDNSVGSLKEDDDTNSLGSWKDGINGWSEPPVSEASSSGVHSEWRSGMSWADMAQEDELVEEEEQEQQELNSRMVNVNDSTGGLRITKVVGKPTTLPREQREYIRFMNVKRKKDFMCFEKINGKLTNILQGLELHTGIFSAAEQKRIVDYVYAFQEKGKKGELKERTYSAPQKWMRGKGRVTLQFGCCYNYSIDKNGNPPGILQDEMVDPIPDLFKVIIRRLVQWHVIPPTCVPDSCIVNIYEEWDCIPPHIDSHDFVRPFCTVSFLSQCNILFGSNLKIVGAGDFDGPIAIPLPVGSVLVLNGNGADVAKH…
	evm.model.Chr07.1842	PdeALKBH9Bb	MTELNNPDNDDPFLVQYQPSELKIASEFLSTWLPFLSRDLCRDCAKTLSDRIRSLSVIVELKGEDKSGDSPKLNDKVELSNGNSCSDGNCENNSVGSLKEEDDTNSIVSWKDGTPGWSETPPMSEASTSGFHGERHLGMSWADMAQDDELAKEEKELEQQELNKREVNVNDSAGDLRITKVVGKPTTLAYEQSEYNRFMNVKRKKEFMCYEKVNGKLTNILQGLQLHMDIFSTAEQKRIVDHVYALKEKGKKGELKEQTYSAPQKWMRGKGRVTLQFGCCYNHVTDKNGNPPGIVQDEMVDPIPDLFKVIIRRLVRWHVVPPTCVPDSCIVNIYEEGDCIPPHIDNHDFVRPFCTVSFLSECNMLFGSRLKIVGVGDFDGPIAIPLPVGSALVLNGNVA…
	evm.model.Chr14.1268	PdeALKBH10B	MAAGAVSPTDHQGTPPVVPVPMMMADTIAKDAILAWFRGEFAAANAIIDALCSHLAHLDAGSEYEAVFAAIHGRRLNWIPVLQMQKYHSIADVALELKRVAETKLEAASFGNVETDKFSDEKVKMSVENGHAAQEEEDDSPDSDITDSGSQEVKPASENNDDICANHEDCGLRTTQIKLTKGFTAKEHVKGHTVNVVKGLKLYESIFTDSELSKLTDFVDELRVAGQNGELSGETFILFNKQVKGNKRELIQLGVPIFGHIKEEAASNSPSSNIEPIPALLQGVIDHLVQWQLIPEYKKPNGCTIHFFDEEEYSQPFLKPPHLDQPISTLILSESTMAFGRILGSDSDGNYRGSLSLFLKKGSLLVMRGNSADMAGHAMCPSSNKRASITFFRVRPESK…
	evm.model.Chr13.2154	PdeALKBH11B	MEGNLNEFLVGQLPTVIYTPHFITETEETHLLQKIYEAPLSKWKSLKNRRLQNWGGIVHEKGLLPQDLPPWLTMITQRISEESGLFPSAINHVLINEYLPDQGIMPHQDGPAYFPVVAILSLGSPVVMDFTPHSRLRTCTDTWKNEVDEQNFGREAKETETEQMDNPETSVLLMPRSLLIFKDNAYSDYLHGIKDSEVHHCDKAINEVEALAHDKLNEPSFGTESAAVQDVGSGDRNAIHRTAKRISLTCRVVLKVHKNLFKF
	Potri.014G131200.1.p	PtrALKBH1B	MEALLRQVFGDSSDSEDKSEEKEDSIDDVGCHSTSDPNYPTWEPIKEIKGLWLCRHFLSPHQQSTFLSAIQNEGWFLEASNNQAMRFGDLPSWAIELSNSIREVVLYGDRIHEPPSCAGSDRGEAACWLPPDLLSREPFFDQLIVNVYQPGEGICAHVDLMRFEDGIAIVSLESSCVMHFTQVGEVSDCGKEQPELPMIKIPVFLMPGSLVLLFGDARYLWKHEINRKPGFQMWEGQEVNQERRTSITLRKLCHAE
	Potri.006G004500.1.p	PtrALKBH2B	MYFNKFKKPENEEVKEESGRGKQSIDLGNGSEVIYIQRFIGFEKSWEFFDYLNKHIPWIRPTIRVFGRQCLQPRDTCYVASPGLPELVYSGYKPHANSWDDFPPIKDLLDMVLEALPGSKFNSLLLNKYKGGNDNVGWHADDEKLYGPTPEIASVSFGCEREFLLKKRPMKSSQERRLDDEPTSKRLKKSSRFDQHSFILKHGSLLVMKGYTQRDWLHSVPKRAKAEATRINLTFRHVVV
	Potri.003G070100.1.p	PtrALKBH3Ba	MNRDPGRGRGRDLGRGRGRDRGRGQWRSPGGGEHWVAKGRSSDPSFHNTYSVGADESSSDEKPFSNRGTNSQRNSRGRFPSNHNSAGNNFCQKEPLENKSLEDSMSSTGTILHDQSAPSCSSIGSNQSDCSVASNSVNKGDSALMPASSGSGDMKSDIVSAPLEKGAKDGAMHPDFCLKLNSTVPLQNQNESHLSFQAGANDQLSQEKDPNIVVSAGDSGYSEQQAVVEPFDICLPKTGTTLKLKPSLLVKNREKRNDVRRAADGVNGRILRSGMVLLKNYLSLHDQIKIIKLCRDIGLGPGGFYQPVYRDGGRMHLKMMSLGRSWDPDRGKYLEHRPVDGAKAPIFPSDFHPLVERAIKDSHALIEINCKSTAAEDILPPLSPNICVVNFYSESGRLG…
	Potri.016G132300.2.p	PtrALKBH3Bb	MVFMYRLIKAKTFLLLTSPVPVPYISRQICSGLLSIRKMNGGKDSVSEDSMPGRGGAGIKLRPSPDCIDRRECRGAVETSSDSLGVRHGSFGKRRSRIDLRSEQRSGDGNSSKFGNKNIPAHVKRSKSGQSYRKPDEGGNHVAPFDICLSGSRDSAVLKSLQEMEENQENVEHPIEESGGQGVLRPGMVLLKRYISLGDQIEMVKTCREIGLGPGGFYRPGYKNGAKLRLQMMCLGLNWDPETRKYEDRSPADGCKPPCIPREFNQLVETAIQDAHGLLGKDCTLSNVEDVLKVCTLSNVEDMLPTMSPDICIVNFYTTNGRLGLHQDRDESSESLDKGLPVVSFSVGDSAEFLYGDQRDVNKADKVVLESGDVLIFGGKSRHIFHGVTSVIPNSAPKA…
	Potri.003G106300.15.p	PtrALKBH4B	MGVPRFTRPKTPATDSPSPYLYVANCGPAVGLSYDTIASVFNTFGQVKGIYAADESGTRVIVSYSEANSAQQALTALNGKSCADLGGRSLHIRYSVIQPNCEAESQQVNEHIPVSLLDSEVNIPGLYLVHDFLSPQEEKELLAAVDERPWIGLSKRRVQHYGYEFCYGTRNVDTKLHLGELPSFVSSVLERISLFPGLNSSTSILLDQLTVNEYPPGVGLSPHIDTHSAFEGLIFSLSLAGPCIMEFRRYLDGSWVPDAASSAYTKVENVVNCSNLVRRSLYLPPRSILLLSGEARYAWQHYIPHHKIDMVNQSVIRRGARRVSFTFRKVLRGPCQCEFPQYCDSER
	Potri.003G171900.1.p	PtrALKBH6B	MYGSDKAVTDDTDRTEFRKTEKKYKLYYDQNSKRKKQPKQVDLSEVLDFKSFLDSYHQNGELPPEIVVVDCRFDRPVFGLESRPGFYFIPGALSVDEQCRWIRESLMSFPQPPNRTNHNAIYGPISDLFIAAKERKVLVEDENMPASSDSASNGCVGNGDTRRWSFCEEDSVLLRGKSCKPVSASVLLRKLRWSTLGLQFDWSKRNYNVSLPHNKIPDGLCQLAKKLAAPAMPVGEEFHPEAAIVNYFASGDTLGGHLDDMEADWSKPIVSMSLGCKAIFLLGGKSREDPPLAMFLRSGDVVLMAGEARECFHGVPRIFTDKENAEITALELHFCDENDILEYIRTSRININIRQVF
	Potri.010G102100.4.p	PtrALKBH8Ba	MAMPPGNVVIPDKMQFPAGAGGGAAAAGNEIHQHHPQRHQWFPVDERDGFISWLRGEFAAANAIIDSLCHHLRAVGEPGEYDLVVGCIQQRRCNWNHVLHMQQYFSVGEVVAALQQAVLRRQQQQQQQNHHHHQHRFYHDQGKVGGKDFKRSSSAGFNRGYRSGGGGEAVKEGVNSSVENRTFNGNSSENVRSEKFEEVKSGGDCGNSDDKRADVTAKPHTHNLLNSSGNSQGTFSGNSEAVVGDDRCSPKDLVVLPESDSHPSNNQNEKQNLAITPKTFVAEEMIDEQKVNVVDGLKLYEKLLDGLEVPKLVSLVNELRAAGRRGQFQGQTYILSKRPMKGHGREMIQFGLPIADAPAETENETGTSKDRRVESIPAMLQEVIDRLVGMQVLTVKPDS…
	Potri.008G138901.1.p	PtrALKBH8Bb	MAMPPGNVVIPDKVQFPAGAAGGGGGGNEIHQHQLQRHQWFPVDERDGFISWLRGEFAAANAIIDSLCHHLRAVGEAGEYDLVVGCIQQRRSNWNHVLHMQQYFSVGEVIVALQQVVLRRQQQQQQQQQQQQNHHHQQRFYYDHGKVGGRDFKRSSSAGFNRGHRGGGGGGGGDAVKEGVNSSVENHSFNGNSSENIRSEKFEEVKSGGDGGKSDDKKADATAKSHTDNHKNSSGNAQGTFSGNSEAVAVDDRSSPEESDSHPSNNQNEKQNLAITPKTFVAEEKIDGQMVNVVDGLKLYENLLDGLEVSKLVSLVNELRATGRRGQCQAGQTYILSKRPMKGHGREMIQLGLPIADAPAEDENATGTSKERRVESIPALLQDVIEHFVAMQVMTMKPD…
	Potri.005G114800.1.p	PtrALKBH9Ba	MTELNKSDKDDPFLVQYQPSDLNIASEFLSTWLPYLSRDLCHNCSKTLSDRIRSLSELQGEDKSGDLPTLNINVESSNGNCGSDGNCNDNSVGSLKEDDDTNSLGSWKDGINGWSEPPVSEASSSGVHSEWRSGMSWADMAQEDELVEEEEQEQQELNARMVNVNDSTGGLRITKVVGKPTTLPREQREYIRFMNVKRKKDFMCFEKINGKLTNILQGLELHTGIFSAAEQKRIVDYVYAFQEKGKKGELKERTYSAPQKWMRGKGRVTLQFGCCYNYTIDKNGNPPGILQDEMVDPIPDLFKVIIRRLVQWHVIPPTCVPDSCIVNIYEEWDCIPPHIDSHDFVRPFCTVSFLSQCNILFGSNLKVVGAGDFDGPIAIPLPVGSVLVLNGNGADVAKH…
	Potri.007G012200.1.p	PtrALKBH9Bb	MTELNNPDNDDPFLVQYQPSELKIASEFLSTWLPFLSRDLCRDCTKTLSDRIRSLSVIVELKGEDKSGDSPKLNDKVELSNGNCCSDGNCENNSVGSLKEEDDTNSIVSWKDGTPGWSETPPMSEASTSGFHSERHLGMSWADMAQDDELAKEEKELEQQELNKREVNVNDSAGDLRITKVVGKPTTLAYEQSEYNRFMNVKRKKEFMCYEKVNGKLTNILQGLELHMDIFSTAEQKRIVDHVYALKEKGKKGELKEQTYSAPQKWMRGKGRVTLQFGCCYNHVTDKNGNPPGIVQDEMVDPIPVLFKVIIRRLVRWHVIPPTCVPDSCIVNIYEEGDCIPPHIDNHDFVRPFCTVSFLSECNMLFGSHLKIVGVGDFDGPIAIPLPVGSALVLNGNAA…
	Potri.014G137700.2.p	PtrALKBH10Ba	MAAGAVSPTDHQGTPPVVPVPMMMADTIAKDAILAWFRGEFAAANAIIDALCSHLAQLDAGSEYEAVFAAIHGRRLNWIPVLQMQKYHSIADVALELKRVAETKLEAASFGNVETDKFSDEKVKISVENGHVAQEEEEDSPDSDITDSGSQEVKPASENNDDICANHEDCGLRPTQIKLTKGFTAKEHVKGHTVNVVKGLKLYESIFTDSELSKLTDFVDELRVAGQNGELSGETFILFNKQVKGNKKELIQLGVPIFGHIKEEAASNNPSSNIEPIPALLQGVIDHLVQWQLIPEYKKPNGCIIHFFDEEEYSQPFLKPPHLDQPISTLILSESTMAFGRILGSDSDGNYRGSLSLLLKKGSLLVMRGNSADMAGHAMCPSSNKRASITFFRVRPESK…
	Potri.002G210732.1.p	PtrALKBH10Bb	MAAGPVSPKDHQATPPVVPVPMMMEDVIAKDVILAWFREEFAAANAIIDALCSHLAQLGSGSEYEAVFAAIHRRRLNWIPVLQMQKYHSIADVALKLKRVTETKLESAGNMTGEVSDEKVKIRVVNGHVVEGEEEDDSPDSDITDSGKCVCVFLFIIYST
	Potri.013G161600.6.p	PtrALKBH11B	MEGNLNEFLVGQLPTVIYTPHFITQTEETHLLQKIYEAPLSKWKSLKNRRLQNWGGVVHEKGLLPQDLPPWLTMITQRISEESGLFPSAINHVLINEYLPDQGIMPHQDGPAYFPVVAILSLGSPVVMDFTPHSRLRTCTDTWKNEVDEQNFGREAKETETEQMDNPETSVLLMPQSLLIFKDNAYSDYLHGIKDSEVHHCDKAINEVEALAHDKLNEPSFGTESAAVQDVGSGDRNAIHRTAKRISLTCRVVLKVHKNIFKF
Readers	evm.model.Chr01.22	PdeECT2a	MATLSSSAEQTSDLLQKLSIDSQTKTLDMPEPTNKIQPSDRSVTPVLSNFMDPTVCYLPNGYPSYYYGGYNGTGEWDDYSKYLNTEGVDMTSGNGSAMYPHGYWYGPYGPYSPAASPVPTMGNDGQLYGPQHYQYPTPYFQPLTPTSEPFIPSHVAPSQGDLSITTAADQKSLPVETGKENSNGIANGGDVKGANGAVPYKPKYQNSYGRGSYTKGIPASGYKDLRSCFDRLQPDIPLLDSSVLSDGLYRNTDISSSFSKASNAPSSRNQNFHQNSHFMGWQHPGLASGMGSTHGYMNRMYSNKLYGQYGNGFKSGVGFGSGGYNAGINGQGWLPIDSKYKPKGQGNGYFGFRNENIDGLNELNRGPRAKGYFKNQKGFVPSTVAVKGQSVPSSDANAE…
	evm.model.Chr03.17	PdeECT2b	MMKFNKLEKTEFAVTPEFSIQREGFAAWKPDGYLSLSLSVPTITTSQGAVPSAGIVQAAVLGADETETSDLLQKLSLDSQTKTLEMPEPTSKIQPSDRSVTPVLSNFMDPTVCYLPNGYQSYYYGGYNGAGEWDDYSKYLNPEGVDMVSGVYGDNGSAMYPHGYWYGPYSPYSPAASPVPTMGNDGQLYGPQHYQYPPPCFQPFTPSGEPFTPSHVAPSQGDLSISTATDQKPLPVETAKENSNGIANGVDVKGSNGAVPYKPKYQNSYGRGGFTKGLPASGYKDLKSRFDRLQPDIPLLDTSVLSSGLYKNTEISSSFSKAGNAPSSRNQNFHQNSHFVGWQHPALAPGVGSTHGYMNRMYPNKFYGQYGNGFKSGMGFGSGGYNAGINGHGWLPIDS…
	evm.model.Chr19.788	PdeECT2c	MAAVPSATDKAAGLLENLSLDSQTKTAGNPAPATKDFYGDNGNFIYNQGYGYAPFGTYLPPNSPIPTMGYDGQLYGAQQQYQYPGSFYQPSTSAGLFYPSNQPNHSQGHVASSGTADKVPFSAGTATRNSNNKVNAGSVNRSNGPAAGAGFSSTLNTHPTRPVSGMDQASGYMNLMNPNNRMYGQYGNRMYGHYGSRAGADFGSYAYNSWTNGRGWVVVDNKYKSRGHGYGNENRDGLNELNRGPRAKSFRNHKEFGAVTQTAEGLNLPLSESNRDENLLQIPDREQYNKEDFPEEYSDAKFFVIKSFSEDDVHKSIKYSVWTSTPNGNKKLDAAYKQGKENPGDCPVFLLFSVNTSGQFVGLAEMVGPVDFNKTVEYWQQDKWTGCFPLKWHIIKDVP…
	evm.model.Chr14.17.2.613f62a8	PdeECT5a	MAATQSLSQPDPDRPSEEKPAESDNMEERTLSAKNETSVSPNSSRDTAPLGHPRDNTGQSEAFGSPGDRAVYPPNIYAPQAQAFYYRGYDNATGEWDEYPPYINAEGLEIGSPGVYNDNPSLVFHAGYGYSPQMPYGPYSPVTTPLPSVGGDAHLYSPQQFPFSGPPYYQHLGPPNMSYITSPSPISQPEFNTLANIDQQGDNMLFGPRPSYPPVGSISGGSFPGKHGFHDVQHGFDGLRSGGLWSAWSKPSDRNRPLSPFSPAVSPQPIGMLGSFGQNVGMASHQQRSFYGLESGSNSYKRAYLQSGYNQGSGFGSASISSLGTNSRGWLSLENSRLRGRSSISLCGCNGSLDILSEQNRGPRASKSKVQNTADHGPSVDDKKHSKPSAKIHDESYNQ…
	evm.model.Chr07.1927.1.613f68c3	PdeECT5b	MAATQSPSQPAPDRVPAEEKPAESDNMKEQPLSAKNETSVSPNSSQDTAPSGHPRDTTGQLGAFGSPGDRAVYPPNIYAPQAQAFYYRGYDNATGEWDEYPPYINAEGLEIGSPGVYNDNPSLVFHAGYGYSPQMPYGPYSPVTTPLPSVGGDAQLYSPQQFPFSGPPYYQHLGPNMSYITSPTPVSQPEFNALANIDQQGDNMLFGPRPSYPPPVGSIGRGSFPGNHGFHDQQQGFDGLRSGGLWSDWSKPSDRNRPLTPFSPSVSPQPIGNFVSFGQNVGMASQQQRSFYGLGSGSNSYNRAYLQSGYNQGSSFGSASISSLGTNNRGWLSLENNRRRGRSNVSLCGCNGSLDILSEQNRGPRALKPKAQNTAEHGPSVENNKHSKPSAKIHDESYN…
	evm.model.Chr07.1811	PdeECT5c	MAATQSPSQPAPDRVPAEEKPAESDNMKEQPLSAKNETSVSPNSSQDTAPSGHPRDTTGQLGAFGSPGDRAVYPPNIYAPQAQAFYYRGYDNATGEWDEYPPYINAEGLEIGSPGVYNDNPSLVFHAGYGYSPQMPYGPYSPVTTPLPSVGGDAQLYSPQQFPFSGPPYYQHLGPNMSYITSPTPVSQPEFNALANIDQQGDNMLFGPRPSYPPPVGSIGRGSFPGNHGFHDQQQGFDGLRSGGLWSDWSKPSDRNRPLTPFSPSVSPQPIGNFVSFGQNVGMASQQQRSFYGLGSGSNSYNRAYLQSGYNQGSSFGSASISSLGTNNRGWLSLENNRRRGRSNVSLCGCNGSLDILSEQNRGPRALKPKAQNTAEHGPSVENNKHSKPSAKIHDESYN…
	evm.model.Chr01.649	PdeECT5d	MDENVVDPSKVAISAGPLRVDASNNASPSRIQSVYRGGYGNMIGRLGTCFPDTNVECLENGSHGIYSDSSSLLFHGHPQMQQRSLGPFMPVLPSISGHGRLYNARELPNSDPRYHQHLVSQNISYVAAQDPFSQTKLPDNIELPGDGNRMGPRPSYLPPPGSLGGGSSFSQHSGGFKFLQQGFEGIESGELWADWSKPSNGKSTLVHFSSQAASPKQIGSVGLSVNHCGMVSQRKELFYGLGSHRSPSYKCVPQGLNDRDFGYDVLPSSIFGTNGRNWPTLHEGRQEGRCNDFSCSCTIALDTLSERNRGPRAFKPRSQATENASVVDNHQKAVADVHSESHNQVDFATDYKDAKFFVIKSYSEDNVHKSIKYGVWASTPNGNKKLDAAYREAKENHGT…
	evm.model.Chr10.1930	PdeECT7a	MDIYNVSGHENAETYLIQGAEINPILTSPVVEQIETMYNEGTPEFVAGQGLFYPAATNYGYYCTGFETPVEWEDHQKIFGVDGPEIQYAGAQNESLPYVYYTPSYGHAQSPYNPYNPYIPGAMVGIDGSYAGAQQYYTISPYQDPVSSPGYISVAVQPEVFPYGLAGPLVDNGIERSSRPDGRSLKHGGSSSSAAFARNIPRPASNQTNSLYRISEGPKANVGPSKQPMTHGGVSSGSILTQTSSHVLQGRSASGPMHPSDKISNGKVQSHQNQLETSLPVNNGFSNFGSSAYGRTSVDKLRSKTHDGRTLSDLNRNAELLGEQNRGPRTNKSKNQLAVKAYTAKVGDDNGLGNIVIQTDQYNKDDFSTDYLDAKFFVIKSYSEDDVHKSIKYNVWSST…
	evm.model.Chr08.907	PdeECT7b	MVMSNVSGHENAETYSIQGAEVNPILTSPAVELVETMYSEGTPGFVADQGLFYPAATEYGYYCTGFETPVEWEDHQKIFGADGPEIQYAGAQTEYLPYVYYAPSYAYAQSPYNPYNPYIPGAMIGVDGPYAGEQQYYTVPPYQDPVSSSGYIPVVVQPEAFQNGSADPLLDTSIARNSRPDGKSFKHGISSSSAAFAWNPPRPASNQTNSLNRISEWPKANVGPVKQSHGGVSSGSILTQASSHVLQGRSASGPMHPIDNISNSKVRSHQNQLKVTLPVSNDFSNFGSSAYGRTSVDKLRSKFHAGRTLSALNGNVELLGEQNRGPRINNLKNQPAVKASTTKVRDNNELGNIVIQTDQYNKDDFSTNYADAKFFVIKSYSEDDVHKSIKYNVWSSTPH…
	evm.model.Chr08.733.1.613f6748	PdeECT8a	MAAHSQKQQQQSREPTEEMTRNLKVDPSLELSDSNTVPSNDGSPSDATSCISSAGDATGSVKEGGDMDHESMTTDQAFMMYPAGSYYGYYHPGYDATFGGGSNDQLYYAAGHGTELQYTATQADNGSLIYFMPGIHPAYSPYVPVSMIGVDGQFVAQPPYSPTSVFQPSIPSAGYIPTPVPYGEYLPYLWDPSVYAGDGTYGNGYSGILEIPSSKPNMSSPSQARGPPIKALPSDLSKSLETKNSLPTLDASSGHGMRNQLKSVGKASQHASPFPSDVMGKGYFPFAKFPPYNPGKGAMLYPNSTTKVNARGWGSSEKPKTRSKTNGIDDALPNEQNHGTRTINAKGSVVFGGNAAGSLAPDGNGNSNSIASVISRDQYNLPDFPTKYNHAFFFVIKSY…
	evm.model.Chr10.2113.1.613f6a7e	PdeECT8b	MAQQQQQQQQAPHKPIEEMMRNLKVDPSLELSESNTVPSKDGSPSDATSCISSAGDATGSVKEDDVFDHDSLTTDQALPYPAENYYYGYYYPGYDATFGGGSNDQVYCVAGDGTELQYPVMQADNGSLMYFMPGIHHNYSSYGTYVPVSMIGVDGQFVAQSPYSPSSMFQPSIPSPGYIPTPVPYGEALPHLWDPSVFAGDGTLGNYGHSGVLEIPRTKPNRSSPSNPRGPVSKKALPSDLSKSLETKTSLPALDVSSGHGMRNQLKLPRKASQHVSPFQSDVLGKGYFPFSKFPSYNPGKGAVLYPNNTIKANARGWGSNEKLKTRSKTNGINDALLNEQNHGHRTTNAKGSVAFGGNAAESLAPGGNGNSNSVTSVISRDQYNLPDFPTNYDHAFFF…
	evm.model.Chr18.27	PdeECT10a	MDENQHRLSPSPGETLANRHNSTMDQSLSADDERIVSANPPSAESAIIKRPQSSLTAPPPPDLSIVPPPSPQFNVCDYSSDDQAMPPPYAGYGHGTGVWDGYSPHHHLNAADGLHLSSVIYNDNQSLTFHSGYGFNPDMGYGQYSPVATPLTPIVLDGQLYSPQQIPFSPFYNPNMPSSGPLGSSELTSSESNGENSFFGPGSGYMVQYGSFGGGNMPGAPGSGSLTSASAYPQPMGILGPYEHHAAQGYQQRPLHGYGYASTSSVGHYLHGGSYQSTGFGGGSISYAGANDRTQVGFDKGRRRERDQGSIYSSNDLLGFDRNRGPRASKLKGKNTTEQLSSYGKSECNSASSGVQLDLYNRPVFVTDYKNAKFFIIKSFSEDNVHKSIKYSIWASTPH…
	evm.model.Chr06.2272	PdeECT10b	MDDHPSSPDYLSPPPGESLTNRDNSLMEQPLSPEDERIVSVNPSPEAAVIKRPQLSATVAPDLTIVPPPPPPPQLNVYDYSSHDQAMAAYAGYGNNTGIWDGYSQHLNAADGMHLSPIIYNDNQSLMYHSGYGFNPDMGHGQYSPMATPLTPIMLDGQLYSPQQIPFSPVYHPDVPSSGPLGSSELMSFESNSGNSFFGPGSGYMVHYGSFGGGNMSGAHGSDSLTSPSAYPQPMGILGPYEHQVAQGSQQRSLHGYGYGYTSSSPVGHYQHGGSFQSSSFAGGSISYAGANDRTRVGLDKGRRRDRDQGSIYSSNDPFGFDRNRGPRASKLKGKNATEQLSSSGNGKGNSAGSGIQLDLYNQLDFVTDYKDAKFFIIKSFSEDNVHKSIKYSVWASTP…
	evm.model.Chr04.2596	PdeECT11a	MATETKLEKRLEPNPVVAKPVDNNVVSGKDGIQSDSTPTILSSGIGASDTKVNGSAASTTKKEDDQEPHAAFVPPTSSYNYQYPGYSGSFTQLDDRGYYQADGSHIDMQSDNGSMVYYWPSYPYASGTVVGVEGQSVAQQPYFSSSGYLQHPVSYGLETMPCYSWDSTYVGDVSNGNAGFENGKSGSGSTAFAKSSGFNSVKSNSNVGSKFSKPMYTQPARPMTKVSPLGSDFSAGLYKGYQPMGKFPPFTGQKQGPFPHSGPLNYRQNVRMWNGNYRNKPRDRFNRNGDFENQTELTRGPRASIKNAPLGDSVKNNAPLDSSVKDMLGFAMHKEQYNLPDFETEYSNAKFFVIKSYNEDDIHKSIKYDVWASTPNGNKKLDAAFHNAEEVSSETGTKC…
	evm.model.Chr03.2479	PdeECT11b	MATETKLDQRLESSPVVAKPVDNNVGSGIDGLPSDSTPTILASGNGASDTKVNGSAVSITKKEAGQEPNAASSYSYQYPGYSGSSTQLDDQVYYQADGSQTGMQSDNGSMVYYWPSYPYASGTVVGVDGQSVAQQAYFSSSGYLQHPVSYGLEAMPCYSWDSAYVGDVSNNAVFENGKGGSGSTAFAQSNGFNSTKSNGNIGSKISKPMYTQLVRPMTKVSPSGSDFSAGLFKGYQPMGKFPPFTCQKPGPFPHNGPLNYRQNGRMWTGNNSNKSRDRFNKNYDFENQTELTRGPRASNKNAPLDLLVNKNASLDSSVKDELGIAMRKEQYNSPDFETEYANAKFFVIKSYSEDDIHKSIKYDVWASTPNGNKKLDAAFHNAEEVSSDTGSKCPIFLFF…
	evm.model.Chr01.1204	PdeECT12	MSSDSAKENASVVDSSVTEWKHDMGNSDDPESPSYKGNEDGYPIMAEKAGHDRVGNSSINKKRKLCNTRYFIIKSLNQHNIQLSIENGIWATQVRNEPILEEAFHNSGRVILIYSVNMSGFFQGYAQMISSVGWRHDNLWSEGSGKSNPWGRSFKVKWLRLNDLPFQKTLHLKNPLNDYKPVKISRDCQELPEDIGEALCELIDGERDTDGMVKRDDLPMKRPCIDPSSYTGDGEYTVPPLQMPWGRTPTPYPSFLYQQHDEASGFHLAHQGPTGAGFTDNALSSGALKVARMKQSRNSTNLRIHCEMPSRTDIWGLSAESPLASTLTDDDFLEMTYEEYLEVHSRSIKQLNPPAAGPSRTTHEPSRSKKHDDNLNSSFVTDLGRPRKRVVSGGVLEFA…
	evm.model.Chr11.882	PdeCPSF30a	MEDPEGVLSFDFEGGLDSGPTNPSASMAAIPSDNQGSAMAAAPNTATTGASTSNTTTNNSSDSGAADMQAGRRSFRQTVCRHWLRSLCMKGDACGFLHQYDKSRMPVCRFFRLYGECREQDCVYKHTNEDIKECNMYKLGFCPNGPDCRYRHAKLPGPPPPVVEAVQKTQQLNSYNYGNSNKFFQQRTAGVPQQIEKSPITIIKPSGTESANLQQQQQQQQPQTQTQAQAPNLPNGQQQPSPLNRIATTLPQGISRYFIVKSCNLENLELSVQQGVWATQRSNEPKLNEAFDSAENVILIFSVNRTRHFQGCAKMTSKIGASVGGGNWKYAHGTAHYGRNFSVKWLKLCELSFHKTRHLRNPFNENLPVKISRDCQELEPSIGEQLASLLYLEPDSDLM…
	evm.model.Chr01.4011	PdeCPSF30b	MEDSEGVLSFDFEGGLDSGPANPIASIPAIPSDNYGAATAAAPNTTNTTTNTTNNSHSGAADIQAGRRSFRQTVCRHWLRSLCMKGDACGFLHQYDKSRMPVCRFFRLYGECREQDCVYKHTNEDIKECNMYKLGFCPNGPDCRYRHAKLPGPPPPVEEVAQKIQQLNSYNGVTSNKNFQQRNAGFSQQIEKSPITIIKPSGTESANVQQQQQTQTPHLTNGQHQQPQQPNPLNRIATPLPQGISRYFIVKSCNRENLELSVQQGVWATQRSNEIKLNEALDSADNVILIFSVNRTRHFQGCAKMTSKIGASVGGGNWKYAHGTAHYGRNFSVKWLKLCELSFHKTRHLRNPFNENLPVKISRDCQELEPSIGEQLASLLYLEPDSELMAVSLAAEAKR…
	Potri.003G222700.1.p	PtrECT2a	MATLSSSADQTSDLLQKLSLDSQTKTLEMPEPTSKIQPSDRSVTPVLSNFMDPTVCYLPNGYQSYYYGGYNGAGEWDDYSKYLNPEGVDMVSGVYGDNGSAMYPHGYWYGPYSPYSPAASPVPTMGNDGQLYGPQHYQYPPPYFQPLTPSGEPFTPSHVAPSQGDLSISTATDQKPLPVETAKENSNGIANGVDVKGSNGAVPYKPKYQNSYGRGGFTKGLPASGYKDLKSRFDRLQPDSPLLDTSVLSSGLYKNTEISSSFSKAGNAPSSRNQNFHQNSHFMGWQHPALAPGVGSTHGYMNRMYPNKFYGQYGNGFKSGMGFGSGGYNAGINGHGWLAIDSKYKPKGRGNGYFGYHNDSIDGLNELNRGPRAKGYFKNQKGFVPATVAVKGQSVPSSD…
	Potri.001G002000.1.p	PtrECT2b	MATLSSSAEQTSDLLQKLSIDSQTKTLDMPEPTNKIQPSDRSVTPVLSNFMDPTVCYLPNGYPSYYYGGYNGTGEWDDYSKYLNTEGVDMTSGNGSAMYPHGYWYGPYGPYSPAASPVPTMGNDGQLYGPQHYQYPTPYFQPLTPTSEPFIPSHVAPSQGDLSITTAADQKSLPVETGKENSNGIANGGDVKGANGAVPYKPKYQNSYGRGSYTKGIPASGYKDLRSCFDRLQPDIPLLDSSVLSDGLYRNTDISSSFSKASNAPSSRNQNFHQNSHFMGWQHPGLASGMGSTHGYMNRMYSNKLYGQYGNGFKSGMGFGSGGYNAGINGQGWLPIDSKYKPKGQGNGYFGFRNENIDGLNELNRGPRAKGYFKNQKGFVPSTVAVKGQSVPSSDANAE…
	Potri.019G034300.2.p	PtrECT2c	MAAVPSATDKAAGLLENLSLDSQTKTAGNPAPATKDFYGDNGNFIYNQGYGYAPFGTYLPPNSPIPTMGYDGQLYGAQQQYQYPGSFYQPSTSAGLFYPSNQPNHSQGHVASSGTADKVPFSAGTATRNSNNKVNAGSVNRSNGPAAGAGFSSTLNTHPTRPISGMDQASGYMNLMNPNNRMYGQYGNRMYGQYGSRAGADFGSYAYNSWTNGRGWVVVDNKYKSRGHGYGNENRDGLNELNRGPRAKSFRNHKEFGAVTQTAEGQNLPLSESNRDENLLQIPDREQYNKEDFPEEYSDAKFFVIKSFSEDDVHKSIKYSVWTSTPNGNKKLDAAYKQGKENPGDCPVFLLFSVNTSGQFVGLAEMVGPVDFNKTVEYWQQDKWTGCFPLKWHIIKDVP…
	Potri.014G001000.1.p	PtrECT5a	MAATQSLSQPDPDRPSEEKPAESDNMEERTLSAKNETSVSPNSSQDTAPLGHPRDNTGQSEAFGSPGDRAVYPPNIYAPQAQAFYYRGYDNATGEWDEYPPYINAEGLEIGSPGVYNDNPSLVFHAGYGYSPQMPYGPYSPVTTPLPSVGGDAHLYSPQQFPFSGPPYYQHLGPPNMSYITSPSPISQPEFNTLANIDQQGDNMLFGPRPSYPPVGSISGGSFPGKHGFHDLQHGFDGLRSGGLWSAWSKPSDRNRPLSPFSPAVSPQPIGMLGSFGQNVGMASHQQRSFYGLESGSNSYKRAYLQSGYNQGSGFGSASISSLGTNSRGWLSLENSRLRGRSSISLCGCNGSLDILSEQNRGPRASKSKAQNTADHGPSVDDKKHSKPSAKIHDESYNQ…
	Potri.007G002800.5.p	PtrECT5b	MAATQSPSQPAPDRVPADSTKSLSLLIMDAEEKPAESDNMKEQPLSAKNETSVSPNSSQDTAPSGHPRDTTGQLGAFGSPGDRAVYPPNIYAPQAQAFYYRGYDNVTGEWDEYPPYINAEGLEIGSPGVYNDNPSLVFHAGYGYSPQMPYGPYSPVTTPLPSVGGDAQLYSPQQFPFSGPPYYQHLGPNMSYITSPTPVSQPEFNALANIDQQGDNMLFGPRPSYPPPVGSIGRGSFPGNHGFHDQQQGFDGLRSGGLWSDWSKPSDRNRPLTPFSPSVSPQPIGNFVSFGQNVGMASQQQRSFYGPGSGSNSYNRAYLQSGYNQGSSFGSASISSLGTNNRGWLSLENNRRRGRSNVSLCGCNGSLDILSEQNRGPRALKPKAQNTAEHGPSVENNKH…
	Potri.001G056100.2.p	PtrECT5c	MDENVVDPSKVAISVGPLRVDASNNASPSRIQSVYRGGYGNMIGRPGTCFPDTNVECLENGSHGIYSDSSSLLFHGHPQMQQRSLGPFMPVLPSISGHGRLYNARELPNSDPRYHQHLVSQNISYVAAQDPFSQTKLPDNIELPGDDNRMGPRPSYLPLPGSLGGGSSFSRHSGGFKFLQQGFEGIESGELWADWSKPSNGKSTLVHFSSQAASPKQIGSVGLSANHCGMVSQRKELFYGLGSHRSPSYKCVPQGLNDRDFGYDVLPSSIFGTNGRNWPTLNEGRQGGRCNDFSCSCTIALDTLSERNRGPRAFKPRSQATENPSVVDNHQKAVADVHSESHNQVDFATDYKDAKFFVIKSYSEDNVHKSIKYGVWASTPNGNKKLDAAYREAKENHGT…
	Potri.010G152300.1.p	PtrECT7a	MLQIPLASLSKFQNGEISRGGSLGMDIYNVSGHENAETYLIQGAEINPILTSPVVEQVETMYNEGTPEFVAGQGLFYPAATNYGYYCTGFETPVEWEDHQKIFGVDGPEIQYAGAQTESLPYVYYTPSYGHAQSPYNPYNPYIPGAMVGIDGSYAGAQQYYTISPYQDPVSSPGYISVAVQPEVFPYGLAGPLVDNGIERSSRPDGRSLKHGGSSSSAAFARNIPRPASNQTNSLYRISEGPKANVGPSKQPMTHGGVSSGSILTQTSSHVLQGRSASGPMHPSDKISNGKVQSHQNQLETSLPVNNGFSNFGSSAYGRTSVDKLRSKTHDGRTLSDLNGNAELLGEQNRGPRTNKSKNQLAVKAYTAKVGDNNGLGNIVIQTDQYNKDDFSTDYLDAK…
	Potri.008G100200.5.p	PtrECT7b	MVMNNVSGHENAETYSIQGAEVNPILTSPAVELVETMYNEGTPGFVADQGLFYPAATEYGYYCTGFETPVEWEDHQKIFGADGPEIQYAGAQTEYLPYVYYPPSYVYAQSPYNPYNPYIPGAMLGVDGPYAGEQQYYTVPPYQDPVSSSGYIPVVVQPEAFQNGSADPLLDTSIARNSRPDGKSYKHGISSSSAAFAWNPPRPASNQTNSLNRISEWPKANVGPVKQSHGGVSSGSILTQASSHVLQGRSASGPMHPIDNISNSKVRSHQNQLKVTLPVSNDFSNFGSSAYGRTSVDKLRSKFHAGRTLSALNGNVELLGEQNRGPRINNLKNQPAVKAYTTKVRDNNELGNIVIQTDQYNKDDFSTDYADAKFFVIKSYSEDDVHKSIKYNVWSSTPH…
	Potri.008G080800.1.p	PtrECT8a	MAAHSQKQQQQSRKPTEEMTRNLKVDPSLEFSDSNTVPSNDGSPSDATSCISSAGDATGSVKEGGDMDQESMTTDQTFMMYPAGSYYGYYYPGYDATFGGGSNDQLYYAAGDGTELQYTATQADNGSLIYFMPGIHPAYSPYVPVSMIGVDGQFIAQPPYSPTSVFQPSIPSPGYIPNPVPYGEYLPYLWDPSVFAGDGTYGNGYSGILEIPSSKPNMSSPSQARGPPKKALPSDLSKSLETKNSLPTLDVSSGHGMSNQLKSVGKASQHASPFPSDVMGKGYFPFAKFPPYNPGKGAMLYPNSTTKVNARGWGGSEKPKTRSKTNGIDDALPNEQNYGPRTTNAKGSVVCGGNAAGSLAPDGNGNSNSIASVISRDQYNLPDFPTKYNHAFFFVIKSY…
	Potri.010G175500.11.p	PtrECT8b	MAQQQQQQQQSPHKPIEEMMRNLKVDPSLELSESNTVPSKDGSPSDATSCISSAGDATGSVKEDDVFDHDSLTTDQALPYPAENYYYGYYYPGYDATFGGGSNDQVYYVAGDGTELQYPVMQADNGSLMYFMPGIHHNYSSYGTYVPVSMIGIDGQFVAQSPYSPSSVFQPSIPSPGYIPTPVPYGESLPHLWDPSVFAGHGTLGNYGHSGVLETPRTKPNRSSPSNPRGPVSKKALPSDLSKSLETKTSLPALDVSSGHGMRNQLKLPGKASQHVSPFQSDVLGKGYFPFSKFPSYNPGKGAVLYPNNTIKANARGWGSNEKLKTRSKTNGINDALLNEQNHGPRTTNAKGSVAFGGNAAESLAPGGNGNSNSITSVISRDQYNLPDFPTNYDHAFFF…
	Potri.018G149800.1.p	PtrECT10a	MDENQHRLSPSPGETLTNRHNSTMDQSLSADDERIVSANPPSAESAIIKRPQSSLTAPPPPDLSIVPPPSPQFNVYDYSSHDQAMPPPYAGYGHGTGVWDGYSPHHHLNAADGLHLSSVIYNDNQSLTFHSGYGFNPDMGYGQYSPVATPLTPIVLDGQLYSPQQIPFSPFYNPNMPSSGPLGSSELTSSESNGENSFFGPGSGYMVQYGSFGGGNMPGAPGSGSLTSASAYPQPMGILGPYEHHAAQGYQQRPLHGYGYTSTSSVGHYSHGGSYQSTGFGGGSISYAGANDRTQVGFDKGRRRERDQGSIYSSNDLLGFDRNRGPRASKLKGKHTTEQLSSYGKSEGNSASSGVQLDLYNRPVFVTDYKNAKFFIIKSFSEDNVHKSIKYSIWASTPH…
	Potri.006G079900.2.p	PtrECT10b	MDDHPSSPDYLSPPPGESLTNRDNSLMEQPLSPKDERIVSVNPSPEAAVIKRPQLSATVAPDLTIVPPPPPPPQLNVYDYSSHDQAMAAYAGYGNNTGIWDGYSQHLNAADGMHLSPIIYNDNQSLMYHSGYGFNPDMGHGQYSPMATPLTPIMLDGQLYSPQQIPFSPVYHPDVPSPGPLGSSEQISFESNSGNSFFGPGSGYLVHYGSFGGGNMSGAPGSDSLTSPSAYPQPMGILGPYEHQVAQGSQQRSLHGYGYGYGYTSSSPVGHYQHGGSFQSSSFAGGSISYAGANDRTRVGLDKGRRRDRDQGSIYSSNDPFGFDRNRGPRASKLKGKNATEQLSSSGNGKGNSASSGIQLDLYNQLDFVTDYKDAKFFIIKSFSEDNVHKSIKYSVWAS…
	Potri.004G223800.1.p	PtrECT11a	MATETKLEKRLEPNPVVAKPVDNNVVSGKDGIPSDSTPTILSSGSGASDTKVNGSAASTTKKEGDQEPHAAFVPPTSSYNYQYPGYSGSFTPLDDHGYYQADGSHMGMQSDNGSMVYYWPSYPYASGTVVGVEGQSVAQQPYFSSSGYLQHPVSYGLETMPCYSWDSTYVGDVSNGNAGFENGKSGSGSTAFAKSSGFNSVKSNSNVGSKFSKPMYTQPARPMTKVSPLGSDFSAGLYKGYQPMGKFPPFTGQKQGPFPHSGPLNYRQNVRMWNGNYRNKPRDRFNRNGDFENQTELTRGPRASIKNAPLDDSVKNNAPLDSSVKDMLGFAMHKEQYNLPDFEIEYSNAKFFVIKSYNEDDIHKSIKYDVWASTPNGNKKLDAAFHNAEEVSSETGTKC…
	Potri.003G008400.1.p	PtrECT11b	MATETKLDQRLESSPVVAKPVDNNVGSGIDGLPSDSTPTISASGNGVSDTKVNGSAVSITKREADQEPNAASSYSYQYPGYSGSSTQLDDQVYYQADGSQTGMQSDNGSMVYYWPSYPYASGTVVGVDGQSVAQQPYFSSSGYLQHPVSYGLEAMPCYSWDSAYVGDVSNGNAVFENGKGGSGSTAFAQSNGFNSTKSNGNIGSKISKPMYTQLVRPMTKVSPSGSDFSAGLFKGYQPMGKFPPFTSQKPGPFPHNGPLNYRQNGRMWTGNYRNISRDRFNKNYDFENQTELTRGPRASNKNAPLDLLVNKNASLDSSVKDELGIAMRKEQYNLPDFETEYANAKFFVIKSYSEDDIHKSIKYDVWASTPNGNKKLDAAFHNAEEVSSDTGYKCPIFLF…
	Potri.001G113500.2.p	PtrECT12	MSSDSAKENASVVDSSVTEWKHDMGNSDDPESPSYKGNEDGYPIMAEKAGHDRVGNSSINKKRKLCNTRYFIIKSLNQHNIQLSIENGIWATQVRNEPILEEAFHNSGRVILIYSVNMSGFFQGYAQMISSVGWRHDNLWSEGSGKSNPWGRSFKVKWLRLNDLPFQKTLHLKNPLNDYKPVKISRDCQELPEDIGEALCELIDGERDTDGMVKRDDLPMKRPCIDPSSYTGDGVYTVPPLQMPWGRTPTPYPSFLYQQHDEASRFHLAHQGPTGAGFTDNALSSGASKVARMKQSRNSTNLRIHCEMPSRTDIWGLSAESPLASTLTDDDFLEMTYEEYLEVHSRSIKQLNPPAAGPSQTTHEPSRSKKHDDNLNSSFVTDLGHPRKRSHSRNSSEK
	Potri.011G089901.1.p	PtrCPSF30a	MEDPEGVLSFDFEGGLDSGPTNPSASMAAIPSDNQGSAMAAAPNTATTGASTSNTTTNNSSDSGAADMQAGRRSFRQTVCRHWLRSLCMKGDACGFLHQYDKSRMPVCRFFRLYGECREQDCVYKHTNEDIKECNMYKLGFCPNGPDCRYRHAKLPGPPPPVVEAVQKTQQLNSYNYGNSNKFFQQRTAGVPQQIEKSPITIIKPSGMESANLQQQQQPQTQTQAQAPNLPNGQQQPNPLNRIATTLPQGISRYFIVKSCNLENLELSVQQGVWATQRSNEPKLNEAFDSAENVILIFSVNRTRHFQGCAKMTSKIGASVGGGNWKYAHGTAHYGRNFSVKWLKLCELSFHKTRHLRNPFNENLPVKISRDCQELEPSIGEQLASLLYLEPDSDLMAIS…
	Potri.001G357800.1.p	PtrCPSF30b	MEDSEGVLSFDFEGGLDSGPANPIASIPAIPSDNYGAATAAAPNTTNTTTNTTNNSNSGAADIQAGRRSFRQTVCRHWLRSLCMKGDACGFLHQYDKSRMPVCRFFRLYGECREQDCVYKHTNEDIKECNMYKLGFCPNGPDCRYRHAKLPGPPPPVEEVVQKIQQLNSYNGVTSNKNFQQRNAGFSQQIEKSPNTIIKPSGTESANVQQQQQQQQQTQTPHLTNGQHQQPQQPNPLNRIATPLPQGISRYFIVKSCNRENLELSVQQGVWATQRSNEIKLNEALDSADNVILIFSVNRTRHFQGCAKMASKIGASVGGGNWKYAHGTAHYGRNFSVKWLKLCELSFHKTRHLRNPFNENLPVKISRDCQELEPSIGEQLASLLYLEPDSELMAVSLAA…
