# Supplementary material for: Genome-Wide Identification and Evolutionary Analysis of m6A-Related Gene Family in Poplar Nanlin895
Source: Plants (Basel). 2025 Jul 1;14(13):2017. doi: 10.3390/plants14132017 (PMC12251938; doi:10.3390/plants14132017)
Supplement: Supplementary file 1 [file plants-14-02017-s001.zip › Table S3.xlsx]

## Sheet: Sheet1
Table S3. The five duplicated types of m6A-related genes in NL895.
Gene name	WGD	TD	PD	TRD	DSD
PdeMTA					√
PdeMTBa	√
PdeMTBb	√
PdeMTC
PdeVIRa					√
PdeVIRb					√
PdeVIRc					√
PdeHAKAI
PdeALKBH1B
PdeALKBH2B
PdeALKBH3Ba					√
PdeALKBH3Bb					√
PdeALKBH4B
PdeALKBH6Ba	√
PdeALKBH6Bb	√
PdeALKBH8Ba	√
PdeALKBH8Bb	√
PdeALKBH9Ba	√
PdeALKBH9Bb	√
PdeALKBH10B					√
PdeALKBH11B
PdeECT2a	√
PdeECT2b	√
PdeECT2c	√
PdeECT5a		√
PdeECT5b	√
PdeECT5c	√
PdeECT5d					√
PdeECT7a	√
PdeECT7b	√
PdeECT8a	√
PdeECT8b	√
PdeECT10a	√
PdeECT10b	√
PdeECT11a	√
PdeECT11b	√
PdeECT12					√
PdeCPSF30a	√
PdeCPSF30b	√
