# Supplementary material for: Genome-Wide Identification and Evolutionary Analysis of m6A-Related Gene Family in Poplar Nanlin895
Source: Plants (Basel). 2025 Jul 1;14(13):2017. doi: 10.3390/plants14132017 (PMC12251938; doi:10.3390/plants14132017)
Supplement: Supplementary file 1 [file plants-14-02017-s001.zip › Table S4.xlsx]

## Sheet: Sheet1
Table S4. The predicated protein information of m6A-related genes from NL895.
Name codes	No. of Amino Acids	Mol. Wt(Kda)	Isoelectric Point(pI)	Instability Index (II)	Aliphatic Index	Grand Average of Hydropathicity(GRAVY)	Subcellular Localizationa
PdeMTA	754	83936.6	5.88	47.9	74.75	-0.525	nucleus
PdeMTBa	1191	132713	7.67	65.93	43.59	-1.269	nucleus
PdeMTBb	1135	126595	8.18	67.11	43.67	-1.276	nucleus
PdeMTC	406	46892.5	6.95	38.28	83.33	-0.448	nucleus
PdeVIRa	2187	239451	5.31	50.91	95.4	-0.126	nucleus
PdeVIRb	1173	128217	5.06	44.22	101.92	-0.024	nucleus
PdeVIRc	324	34326.6	9.34	80.44	58.15	-0.519	nucleus
PdeHAKAI	498	53759.3	6.1	62.22	55.3	-0.613	nucleus
PdeALKBH1B	256	29076.9	4.71	50.54	81.09	-0.349	nucleus
PdeALKBH2B	240	27872.9	9.27	42.51	72.25	-0.678	nucleus
PdeALKBH3Ba	491	53292.7	7.21	49.39	72.87	-0.589	endomembrane system
PdeALKBH3Bb	418	46149.5	8.67	57.67	78.78	-0.499	chloroplast
PdeALKBH4B	347	38587.8	6.37	50.8	87.35	-0.188	nucleus
PdeALKBH6Ba	357	40523.1	5.77	53.08	76.75	-0.448	nucleus
PdeALKBH6Bb	219	24274.3	6.66	39.41	73.47	-0.414	nucleus
PdeALKBH8Ba	686	74290.2	6.79	50.74	67.35	-0.617	nucleus
PdeALKBH8Bb	684	74327.7	7.17	50.34	70.56	-0.535	nucleus
PdeALKBH9Ba	506	56897	5.56	48.48	71.6	-0.657	nucleus
PdeALKBH9Bb	511	57647.2	6.08	52.14	71.29	-0.688	nucleus
PdeALKBH10B	525	56851.6	5.69	48.24	79.92	-0.286	nucleus
PdeALKBH11B	263	29866.9	5.63	41.52	87.45	-0.411	nucleus
PdeECT2a	620	68705.2	6.44	30.44	54.71	-0.781	endomembrane system
PdeECT2b	1073	118662	6.12	35.17	68.76	-0.434	plasma membrane
PdeECT2c	548	59950	6.62	36.04	55.75	-0.761	extracellular space
PdeECT5a	655	71827	5.5	49.2	58.06	-0.717	nucleus
PdeECT5b	656	72050.2	5.5	51.17	55	-0.763	nucleus
PdeECT5c	656	72050.2	5.5	51.17	55	-0.763	nucleus
PdeECT5d	584	64836.2	6.5	44.75	64.08	-0.628	nucleus
PdeECT7a	742	81885	5.85	38.04	68.32	-0.64	nucleus
PdeECT7b	718	79309.2	6.06	37.34	66.81	-0.61	nucleus
PdeECT8a	602	66138.4	5.98	45.31	56.88	-0.656	plasma membrane
PdeECT8b	607	67242.8	6.5	48.38	61.99	-0.666	nucleus
PdeECT10a	637	69672.6	5.38	50.51	61.57	-0.676	nucleus
PdeECT10b	638	69522.5	5.19	49.31	61.18	-0.679	nucleus
PdeECT11a	592	65559.6	6.66	32.55	53.51	-0.767	endomembrane system
PdeECT11b	587	64354.1	6.05	32	56.97	-0.688	endomembrane system
PdeECT12	654	73340.2	8.21	49.91	74.13	-0.556	nucleus
PdeCPSF30a	696	76059.5	6.16	52.4	50.27	-0.782	nucleus
PdeCPSF30b	684	74980.2	6.23	51.78	52.4	-0.801	nucleus
